# Supplementary material for: Gene-by-Environment Interactions Involving Maternal Exposures with Orofacial Cleft Risk in Filipinos
Source: Genes (Basel). 2025 Jul 25;16(8):876. doi: 10.3390/genes16080876 (PMC12386167; doi:10.3390/genes16080876)
Supplement: Supplementary file 1 [file genes-16-00876-s001.zip]

Archive with 2 entries (2 files):
- Supplemental_Figures_Genes.pdf
- Supplemental_spreadsheets_Genes.xlsx
