# Supplementary material for: Gene-by-Environment Interactions Involving Maternal Exposures with Orofacial Cleft Risk in Filipinos
Source: Genes (Basel). 2025 Jul 25;16(8):876. doi: 10.3390/genes16080876 (PMC12386167; doi:10.3390/genes16080876)
Supplement: Supplementary file 1 [file genes-16-00876-s001.zip › Supplemental_spreadsheets_Genes.xlsx]

## Sheet: Content
Content
Table S1	Lead SNVs for loci with GEI effect via 3df test and 2-step test for both periconceptional exposure to maternal smoking and vitamin intake
Table S2	GxE results from 1df GEI analysis with maternal smoking displaying all SNVs with a P_GxE < 1e-5
Table S3	GxE results from interaction analysis with maternal smoking via 3df approach displaying all SNVs with a P_3df < 1e-5
Table S4	GxE results from interaction analysis with maternal smoking via two-step approach displaying all SNVs with a P_GxE < 5e-4 that passed step1
Table S5	GxE results from 1df GEI analysis with maternal vitamin intake displaying all SNVs with a P_GxE < 1e-5
Table S6	GxE results from interaction analysis with maternal vitamin intake via 3df approach displaying all SNVs with a P_3df < 1e-5
Table S7	GxE results from interaction analysis with maternal vitamin intake via two-step approach displaying all SNVs with a P_GxE < 5e-4 that passed step1
Table S8	Sensitivity analysis: GxE results from interaction analysis with maternal vitamin intake after removing individuals with exposure to smoking via 3df approach displaying all SNVs with a P_3df < 1e-5

## Sheet: TableS1_lead_SNVs_allExposures
Table S1	Lead SNVs for loci with GEI effect via 3df test and 2-step test for both periconceptional exposure to maternal smoking and vitamin intake
Exposure		Variant info					OFC2									OFC1 (N = 137)		GENEVA (N = 88)		GMKF (N=213)
	Method	SNV (hg38)	rsID	nearest gene(s)	type	alternate AF	3df test	2df EDGE	GxE		DG	GE all	GE cases		GE controls	case only analysis		case only analysis		case only analysis
							P	P	beta	P	P	P	beta	P	P	beta	P	beta	P	beta	P
maternal smoking	3df-test	chr6:43277903:G:A	rs2756172	TTBK1	intronic	0.17625	5.88e-07	1.63e-05	-1.81067	0.00183	2.79e-06	0.757	-0.339741	0.173	3.79E-02†	0.367134	0.606451	0.0615951	0.803992	0.181065	0.588383
	3df-test	chr17:35514718:C:A	rs12450474	SLFN12L	intronic	0.600625	2.86e-06	1.42e-05	0.945025	0.013	2.67e-06	0.599	0.21199	0.257	0.46	-0.331334	0.564313	0.758673	0.536044	0.219695	0.421658
	3df-test	chr9:9920242:T:G	rs10816235	PTPRD	intronic	0.235	9.56e-06	0.000667	-1.49895	0.000746	0.00472	0.00998	0.156322	0.471	1.25E-04†	0.43†	5.29E-01†	‒427.23†	5.36E-01†	0.522513	0.132282
	3df-test	chr7:122287878:C:T	rs4329221	FEZF1	intergenic	0.62875	9.87e-06	6.18e-06	-0.580538	0.163	2.87e-05	0.0109	-0.571544	0.00487	0.571	–0.06†	9.10E-01†	‒1.39†	2.63E-01†	-0.867101	0.00344233
	3df-test	chr20:16972871:T:C	rs12480869	OTOR	intergenic	0.2431	4.59e-06	9.49e-06	-0.94	0.0362	2.22e-06	0.39	-0.4	0.0618	0.165	0.671376	0.259544	‒10630†	9.84E-01†	-0.175815	0.588679
	3df-test	chr2:217858173:G:A	rs3791958	TNS1	intronic	0.244375	9.97e-06	3.32e-05	1.21241	0.0216	0.00021	0.00868	0.687218	0.00114	0.454	1.04†	6.63E-02†	‒2.43†	3.92E-01†	0.348554	0.224817
	2-step test	chr2:213874949:A:G	rs12613522	SPAG16	intronic	0.4975	2.01e-05	0.00907805	-1.6411	0.000105069	0.00259617	0.564345	-0.24	0.221236	0.0018972	-0.106226	0.847359	-0.802005	0.513179	0.0230263	0.932191
	2-step test	chr2:238761805:A:AG	rs5839711	TWIST2	intergenic	0.718125	7.93e-05	0.0208288	1.56054	0.000198112	0.661877	0.00599572	-0.065416	0.753128	1.31E-05†	0.145191	0.821873	50.57†	3.50E-01†	0.612002	0.0715277
	2-step test	chr7:63871539:T:C	rs117553758	ZNF722	intergenic	0.1075	3.37e-05	0.00630882	-1.95143	0.000273641	0.969802	0.00145861	0.0626722	0.835071	1.15E-06†	1.22†	1.26E-01†	0.515905	0.724845	0.241228	0.592027
	2-step test	chr10:5474244:A:G	rs61832615	NET1	intergenic	0.145	0.000201	0.0479384	-2.47352	0.000229554	0.390533	0.0208607	6	9.90E-04†	7.30E-02†	-1.01091	0.374203	‒12960†	9.80E-01†	0.180839	0.621544
	2-step test	chr11:35473339:C:T	rs11033140	PAMR1	intronic	0.348125	4.48e-05	0.0303633	1.81196	7.05658e-05	0.0094976	0.608568	0.433384	0.024695	0.00369023	0.764203	0.176971	-0.469791	0.675579	-0.326051	0.253147
maternal vitamin use	3df-test	chr3:173592778:G:C	rs1980297	NLGN1	intronic	0.295	1.51e-06	3.39e-07	0.0493356	0.872	5.47e-08	0.616	-0.313719	0.0418	0.296	0.0343563	0.951618	-0.0655733	0.897387	0.0538605	0.847159
	3df-test 2-step test	chr15:91066025:T:G	rs12441109	SV2B	intergenic	0.525	2.65e-06	0.0366	1.45181	2.68e-06	0.202	0.0255	0.647567	1.02e-05	0.00969	-0.247599	0.450874	0.0351744	0.934365	0.0330969	0.902369
	3df-test	chr8:3473553:A:G	rs73174859	CSMD1	intronic	0.266875	2.99e-06	7.46e-07	0.150444	0.667	0.00015	0.000198	0.351787	0.0314	0.446	-0.261417	0.427735	0.558121	0.14394	-0.048748	0.872071
	3df-test 2-step test	chr5:57049741:A:G	rs179464	MIER3	intergenic	0.51375	8.33e-06	0.00102	-1.20454	0.000404	0.000254	0.534	-0.17838	0.231	4.43e-05	-0.497356	0.183057	0.0982267	0.842441	0.154875	0.535959
	2-step test	chr2:3836822:A:C	rs13397233	DCDC2C	intronic	0.45	0.000131	0.0427742	1.13807	0.000161295	0.0663241	0.0868446	0.425097	0.00276812	0.00135568	-0.848143	0.0129449	-0.0981942	0.824678	-0.591504	0.0252386
	2-step test	chr2:53401271:GAGC:G	rs143706892	ASB3	intergenic	0.166875	3.97e-05	0.0159191	1.43036	0.000122291	0.21259	0.00949764	-0.105994	0.573137	8.8E-06†	0.327324	0.430209	0.936089	0.0310404	-0.50027	0.234593
	2-step test	chr2:160433111:TA:T	rs35458527	RBMS1	intronic	0.444375	0.000405	0.048975	-1.18195	0.00049348	0.0382551	0.187235	-0.292108	0.0425023	0.00730178	0.0536038	0.85499	0.249551	0.522488	-0.0730455	0.787609
	2-step test	chr3:16542171:G:A	rs12489187	RFTN1	downstream	0.205625	6.31e-05	0.0195137	-1.64267	0.000164678	0.140728	0.0169331	0.0536411	0.762125	5.52E-03†	0.198727	0.628236	-0.0659043	0.899089	-0.126201	0.701657
	2-step test	chr3:38541080:A:G	rs6767797	SCN5A	intergenic	0.600625	0.000216	0.0282959	1.10999	0.000438676	0.0954394	0.0370105	0.649046	1.51996e-05	0.0163357	0.0854536	0.792447	0.00770575	0.985166	0.22113	0.413456
	2-step test	chr3:105602982:A:G	rs34755547	ALCAM	intergenic	0.5825	7.74e-05	0.0107815	1.28357	0.000389015	0.378288	0.0040005	-0.178069	0.24188	5.41101e-06	0.113264	0.745434	-0.209647	0.629142	0.26473	0.329738
	2-step test	chr4:31392428:T:C	rs28507872	PCDH7	intergenic	0.609375	8.48e-05	0.0314356	-1.24038	0.00013781	0.0103633	0.555089	-0.453887	0.00196137	0.00345056	-0.115972	0.730389	-0.529096	0.215388	-0.0347453	0.900111
	2-step test	chr5:176712737:G:A	rs62404163	TSPAN17	intergenic	0.115625	0.000153	0.0270046	1.66241	0.000313397	0.00726663	0.894325	0.49708	0.0181748	7.09E-03†	0.673592	0.274044	-0.162383	0.835003	0.327264	0.366254
	2-step test	chr6:143636465:C:T	rs79149754	PHACTR2	intronic	0.14375	0.000119	0.0185219	1.49772	0.000354133	0.013984	0.163946	0.144362	0.453288	0.00622309	-0.37159	0.304692	-0.548625	0.38031	-0.323242	0.387043
	2-step test	chr7:42278622:T:C	rs886830	GLI3	intergenic	0.465625	0.000354	0.044671	1.07946	0.000467336	0.0316696	0.205823	0.108813	0.441108	0.00380114	0.133223	0.67192	-0.847614	0.0525393	-0.087295	0.741138
	2-step test	chr7:50211012:A:G	rs59538194	IKZF1	intergenic	0.124375	3.95e-05	0.0157426	-1.82288	0.000123225	0.00576531	0.4094	-0.629627	0.00435756	0.121163	0.1671	0.752758	0.371803	0.579799	-0.0540178	0.884346
	2-step test	chr8:20873907:T:C	rs4961396	LZTS1	intergenic	0.15	0.000272	0.0385289	-1.55707	0.000407589	0.237691	0.0236726	-0.737562	0.000213408	0.190762	-0.126142	0.734048	1.18533	0.0244171	0.460089	0.125142
	2-step test	chr8:95434771:A:G	rs1873745	CFAP418	ncRNA intronic	0.305625	1.83e-05	0.00317149	-1.38194	0.000288821	0.820442	0.000712793	0.24722	0.111743	3.10E-04†	-0.383842	0.238143	0.13998	0.72228	-0.183866	0.537985
	2-step test	chr11:13608912:G:A	rs7130306	FAR1	intergenic	0.241875	0.000113	0.0234068	-1.38567	0.000258864	0.0170968	0.17695	-0.565939	0.00115756	0.160067	0.293364	0.506972	-0.694985	0.22218	0.515093	0.0772215
	2-step test	chr13:41998513:G:A	rs9562368	VWA8	intergenic	0.538125	0.000168	0.0423308	-1.12852	0.000214768	0.523314	0.0149944	-0.513097	0.000212939	0.124591	0.0787086	0.799147	0.477476	0.222354	0.436636	0.112439
	2-step test	chr16:88541069:A:G	rs9888751	ZFPM1	intergenic	0.7425	5.81e-05	0.0139309	-1.30394	0.000215109	0.0034628	0.971466	-0.404317	0.0129381	0.0145447	0.425607	0.203674	-0.958491	0.116923	0.764252	0.0204432
	2-step test	chr17:12025712:G:A	rs4792213	MAP2K4	intronic	0.24	7.71e-05	0.00925932	-1.3751	0.000456147	0.0171099	0.0550957	-0.124658	0.456069	0.000393548	-0.504795	0.288847	-0.35291	0.516804	0.0470013	0.874464
	2-step test	chr18:76979023:T:C	rs17026	MBP	UTR3	0.366875	0.00025	0.049696	1.13687	0.000281855	0.0281559	0.276307	0.442337	0.00214841	0.0498268	0.281702	0.414176	-0.0120597	0.975205	-0.405985	0.154678
	2-step test	chr22:17419146:T:G	rs56243141	CECR2	intronic	0.174375	0.000258	0.0251706	1.56173	0.0001258	0.022845	0.13946	0.648995	0.000498108	0.0260347	-0.122882	0.790013	0.707093	0.22051	-0.355449	0.311005
	2-step test	chrX:13432286:TA:T	rs34576394	ATXN3L	intergenic	0.579375	0.000138	0.0330847	-0.932629	0.000224716	0.625198	0.0103204	0.0160007	0.888228	2.49212e-05		not existent	not existent		not measured
†	The GxEScanR pipeline did not produce a result for this test due to maximum iterations reached. The provided test statistics were calculated using generalized linear model separately.
abbreviations
alterate AF	alternate allele frequency in the OFC2 sample
DG	genetic main effect, disease-gene association
GE all	gene-environment association in full sample
GE cases	gene-environment association in cases only
GE controls	gene-environment association in controls only

## Sheet: TableS2_Smoking_1df_GxE
Table S2	GxE results from 1df GEI analysis with maternal smoking displaying all SNVs with a P_GxE < 1e-5
Interaction term	Smoking
GxE testing approach	1df GxE test
Variant info				GxE
SNV (hg38)	rsID	nearest gene	type	beta	P
chr14:99253343:T:C	rs10150710	BCL11B	intronic	-2.37739	5.90242e-06

## Sheet: TableS3_Smoking_3df
	Table S3	GxE results from interaction analysis with maternal smoking via 3df approach displaying all SNVs with a P_3df < 1e-5
	Interaction term	Smoking
	GxE testing approach	3df test
Variant info							Main analysis												nearby genes within +/- 250kb
Locus	SNV (hg38)	chr	pos	rsID	nearest gene	Type	P_3df	GxE		DG		GE all		GE cases only		GE controls only		P_2df_EDGE
								beta	P	beta	P	beta	P	beta	P	beta	P
1	chr2:217858173:G:A	2	217858173	rs3791958	TNS1	intronic	9.97e-06	1.21	0.0216	0.56	0.00021	0.48	0.00868	0.69	0.00114	-0.33	0.454	3.32e-05	RPL7L1P9, MIR6809, DIRC3, TNS1-AS1, RUFY4, TNS1, CXCR2P1
2	chr2:230982965:A:G	2	230982965	rs6712859	SPATA3	downstream	1.66e-06	0	0.997	0.12	0.327	-0.87	8.62e-08	-0.77	2.78e-05	-1.1698	1.27E-03†	3.7e-07	ITM2C, GPR55, GCSIR, RNU6-268P, SPATA3-AS1, C2orf72, HTR2B, RNU1-93P, PSMD1, COX20P2, ARMC9, CAB39, SPATA3
3	chr3:173592778:G:C	3	173592778	rs1980297	NLGN1	intronic	2.62e-06	0.42	0.302	-0.66	1.5e-07	0.03	0.86	0.22	0.279	-0.35	0.304	1.01e-06	TMEM229BP1, NLGN1
4	chr4:87469420:G:A	4	87469420	rs56036521	SPARCL1	downstream	3.9e-06	0.3	0.471	0.38	0.00199	-0.69	2.48e-05	-0.63	0.000838	-1.03	0.00321	1.16e-06	NUDT9, KLHL8, MIR5705, HSD17B13, HSD17B11, RN7SL681P, SPARCL1, DSPP, DMP1
	chr4:87470918:G:A	4	87470918	rs4631007	SPARCL1	downstream	6.99e-06	0.33	0.423	0.36	0.00266	-0.67	3.79e-05	-0.61	0.00113	-0.97	0.00423	2.26e-06	NUDT9, KLHL8, MIR5705, HSD17B13, HSD17B11, RN7SL681P, SPARCL1, DSPP, DMP1
	chr4:87471994:T:G	4	87471994	rs13132259	SPARCL1	downstream	7e-06	0.33	0.422	0.36	0.00267	-0.67	3.79e-05	-0.61	0.00113	-0.97	0.00422	2.26e-06	NUDT9, KLHL8, MIR5705, HSD17B13, HSD17B11, RN7SL681P, SPARCL1, DSPP, DMP1
	chr4:87472628:G:T	4	87472628	rs9994839	SPARCL1	downstream	3.38e-06	0.3	0.46	0.36	0.00245	-0.69	1.77e-05	-0.64	0.000576	-0.98	0.00378	1.01e-06	NUDT9, KLHL8, MIR5705, HSD17B13, HSD17B11, RN7SL681P, SPARCL1, DSPP, DMP1
	chr4:87474233:C:T	4	87474233	rs4129319	SPARCL1	intronic	9.1e-06	0.34	0.41	0.35	0.00336	-0.67	4.12e-05	-0.61	0.00121	-0.97	0.00426	3.02e-06	NUDT9, KLHL8, MIR5705, HSD17B13, HSD17B11, RN7SL681P, SPARCL1, DSPP, DMP1
5	chr6:43277903:G:A	6	43277903	rs2756172	TTBK1	intronic	5.88e-07	-1.81	0.00183	0.82	2.79e-06	-0.07	0.757	-0.34	0.173	0.8955	3.79E-02†	1.63e-05	ZNF318, RRP36, RN7SL403P, KLC4, MRPL2, KLC4-AS1, PTK7, SRF, CUL9, DNPH1, POLR1C, YIPF3, XPO5, SLC22A7, CRIP3, RPL12P47, RPS2P28, CUL7, LRRC73, TTBK1, ABCC10, MIR6780B, DLK2, RNU6-1113P, TJAP1
	chr6:43280069:GC:G	6	43280069	rs139666712	TTBK1	intronic	9.72e-06	-1.72	0.00247	0.7	4.18e-05	-0.02	0.911	-0.29	0.254	0.8183	4.85E-02†	0.000225	ZNF318, RRP36, RN7SL403P, KLC4, MRPL2, KLC4-AS1, PTK7, SRF, CUL9, DNPH1, POLR1C, YIPF3, XPO5, SLC22A7, CRIP3, RPL12P47, RPS2P28, CUL7, LRRC73, TTBK1, ABCC10, MIR6780B, DLK2, RNU6-1113P, TJAP1
	chr6:43283380:C:T	6	43283380	rs45515398	TTBK1	exonic - synonymous	9.74e-06	-1.39	0.0156	0.77	8.47e-06	-0.11	0.595	-0.33	0.179	0.63	0.159	4.29e-05	ZNF318, RRP36, RN7SL403P, KLC4, MRPL2, KLC4-AS1, PTK7, SRF, CUL9, DNPH1, POLR1C, YIPF3, XPO5, SLC22A7, CRIP3, RPL12P47, RPS2P28, CUL7, LRRC73, TTBK1, ABCC10, MIR6780B, DLK2, RNU6-1113P, TJAP1
6	chr7:122287878:C:T	7	122287878	rs4329221	FEZF1	intergenic	9.87e-06	-0.58	0.163	0.53	2.87e-05	-0.43	0.0109	-0.57	0.00487	-0.18	0.571	6.18e-06	PTPRZ1, RNU7-154P, RPL31P37, FEZF1, AASS, CADPS2, FEZF1-AS1
7	chr8:87969312:A:G	8	87969312	rs1477915	MMP16	intergenic	3.64e-06	0.25	0.526	-0.63	1.55e-07	0.04	0.793	0.08	0.666	0.03	0.934	1.02e-06	MMP16, DCAF4L2, SOX5P1
	chr8:87971008:T:C	8	87971008	rs6995841	MMP16	intergenic	3.65e-06	0.23	0.558	-0.64	1.49e-07	0.03	0.836	0.07	0.722	0.03	0.919	9.94e-07	MMP16, DCAF4L2, SOX5P1
8	chr9:9920242:T:G	9	9920242	rs10816235	PTPRD	intronic	9.56e-06	-1.5	0.000746	0.41	0.00472	0.46	0.00998	0.16	0.471	1.3142	1.25E-04†	0.000667	PTPRD
9	chr16:84749098:A:C	16	84749098	rs9928400	USP10	intronic	7.49e-06	-0.63	0.187	-0.06	0.706	0.95	6.99e-07	0.8	0.000413	1.3756	1.32E-04†	4.2e-06	KLHL36, MEAK7, COTL1, USP10, CRISPLD2, LINC02176, ZDHHC7
	chr16:84749159:A:G	16	84749159	rs9928495	USP10	intronic	6.73e-06	-0.33	0.502	-0.1	0.534	0.96	3.62e-07	0.88	9.1e-05	1.2263	5.75E-04†	1.97e-06	KLHL36, MEAK7, COTL1, USP10, CRISPLD2, LINC02176, ZDHHC7
	chr16:84755444:A:G	16	84755444	rs4782654	USP10	intronic	4.46e-06	-0.69	0.148	-0.05	0.75	0.96	4.71e-07	0.82	0.000313	1.3936	1.10E-04†	2.93e-06	KLHL36, MEAK7, COTL1, USP10, CRISPLD2, LINC02176, ZDHHC7
	chr16:84757215:C:G	16	84757215	rs12596112	USP10	intronic	5.99e-06	-0.66	0.157	-0.05	0.771	0.94	6.1e-07	0.81	0.000316	1.3425	1.50E-04†	3.79e-06	KLHL36, MEAK7, COTL1, USP10, CRISPLD2, LINC02176, ZDHHC7
	chr16:84757262:G:C	16	84757262	rs12596157	USP10	intronic	5.77e-06	-0.67	0.153	-0.05	0.773	0.95	5.97e-07	0.82	0.00032	1.3622	1.39E-04†	3.72e-06	KLHL36, MEAK7, COTL1, USP10, CRISPLD2, LINC02176, ZDHHC7
10	chr17:35504021:G:A	17	35504021	rs11654795	SLFN12L	intergenic	4.25e-06	-1.04	0.0068	0.56	6.8e-06	0.05	0.751	-0.07	0.691	0.36	0.265	3.81e-05	AP2B1, SLFN5, RASL10B, GAS2L2, E2F3P1, TAF5LP1, TOMM20P2, SLFN14, SNORD7, UFM1P2, SLFN12, SLFN13, SLFN11, SLFN12L, SNHG30, PEX12
	chr17:35514718:C:A	17	35514718	rs12450474	SLFN12L	intergenic	2.86e-06	0.95	0.013	-0.58	2.67e-06	0.08	0.599	0.21	0.257	-0.24	0.46	1.42e-05	AP2B1, SLFN5, RASL10B, GAS2L2, MMP28, C17orf50, E2F3P1, TAF5LP1, TOMM20P2, SLFN14, SNORD7, UFM1P2, SLFN12, SLFN13, SLFN11, SLFN12L, SNHG30, PEX12
	chr17:35521575:T:C	17	35521575	rs6505479	SLFN12L	intergenic	6.71e-06	0.96	0.0177	-0.58	5.15e-06	0.09	0.573	0.21	0.283	-0.2	0.545	2.62e-05	AP2B1, SLFN5, RASL10B, GAS2L2, MMP28, C17orf50, E2F3P1, TAF5LP1, TOMM20P2, SLFN14, SNORD7, UFM1P2, SLFN12, SLFN13, SLFN11, SLFN12L, SNHG30, PEX12
11	chr20:16972871:T:C	20	16972871	rs12480869	OTOR	intergenic	4.59e-06	-0.94	0.0362	0.68	2.22e-06	-0.16	0.39	-0.4	0.0618	0.53	0.165	9.49e-06	SNRPB2, RNU6-27P, RNU1-131P, OTOR
	chr20:16976409:C:G	20	16976409	rs6105688	OTOR	intergenic	8.71e-06	-0.95	0.041	0.69	3.76e-06	-0.15	0.428	-0.4	0.0721	0.54	0.166	1.66e-05	PCSK2, SNRPB2, RNU6-27P, RNU1-131P, OTOR
	chr20:16981254:C:T	20	16981254	rs35844866	OTOR	intergenic	4e-06	-0.93	0.0407	0.7	1.46e-06	-0.12	0.518	-0.35	0.103	0.53	0.166	7.45e-06	PCSK2, SNRPB2, RNU6-27P, RNU1-131P, OTOR
	chr20:16981461:A:G	20	16981461	rs6105689	OTOR	intergenic	2.55e-06	-0.84	0.0625	0.71	5.4e-07	-0.07	0.701	-0.26	0.209	0.48	0.203	3.27e-06	PCSK2, SNRPB2, RNU6-27P, RNU1-131P, OTOR
12	chr21:19687156:G:T	21	19687156	rs28645927	TMPRSS15	intergenic	7.57e-06	0.04	0.958	1.07	2.71e-07	0.04	0.865	0.09	0.73		MAF below threshold	1.78e-06	SREK1IP1P1, C1QBPP1, LINC01683, RPL37P4, NIPA2P3
13	chrX:69100588:TG:T	X	69100588	rs201251009	PJA1	intergenic	8.45e-06	0.49	0.272	-0.58	2.84e-06	-0.32	0.0773	-0.25	0.26	-0.41	0.231	3.65e-06	LINC00269, HMGN1P35, PJA1
†	The GxEScanR pipeline did not produce a result for this test due to maximum iterations reached. The provided test statistics were calculated using generalized linear model separately.
	abbreviations
	P_3df	p-value for 3df test combining the test statistics of GxE, DG, and GE all.
	DG	genetic main effect, disease-gene association
	GE all	gene-environment association in full sample
	GE cases only	gene-environment association in cases only
	GE controls only	gene-environment association in controls only
	P_2df_EDGE	p-value for 2df test using EDGE method which combines the test statistics of DG and GE all for screening step.

## Sheet: TableS4_Smoking_Step2_GxE
	Table S4	GxE results from interaction analysis with maternal smoking via two-step approach displaying all SNVs with a P_GxE < 5e-4 that passed step1
	Interaction term	Smoking
	GxE testing approach	Two step analysis: Step 1 filtering variants with a P_2df_EDGE < 0.05 and testing for interaction using P_GxE in step 2
	Bonferroni corrected significance threshold for P_GxE	8e-07
Variant info							Main analysis
Locus	SNV (hg38)	chr	pos	rsID	nearest gene	type	GxE		P_2df_EDGE
							beta	P
1	chr2:213874949:A:G	2	213874949	rs12613522	SPAG16	intronic	-1.64	0.000105	0.00908
	chr2:213926024:G:A	2	213926024	rs72613744	SPAG16	intronic	-1.52	0.000293	0.0121
2	chr2:238761805:A:AG	2	238761805	rs5839711	TWIST2	intergenic	1.56	0.000198	0.0208
3	chr7:63871539:T:C	7	63871539	rs117553758	ZNF722	intergenic	-1.95	0.000274	0.00631
4	chr10:5474244:A:G	10	5474244	rs61832615	NET1	intergenic	-2.47	0.00023	0.0479
5	chr11:35473339:C:T	11	35473339	rs11033140	PAMR1	intronic	1.81	7.06e-05	0.0304
	chr11:35474126:A:G	11	35474126	rs12799002	PAMR1	intronic	1.69	0.000119	0.0145
	chr11:35475392:C:A	11	35475392	rs938654	PAMR1	intronic	1.7	0.000193	0.015
	abbreviations
	P_2df_EDGE	p-value for 2df test using EDGE method which combines the test statistics of DG and GE all for screening step.

## Sheet: TableS5_Vitamin_1df_GxE
	Table S5	GxE results from 1df GEI analysis with maternal vitamin intake displaying all SNVs with a P_GxE < 1e-5
	Interaction term	Vitamin
	GxE testing approach	1df GxE test
Variant info					GxE
Locus	SNV (hg38)	rsID	nearest gene	type	beta	P
1	chr15:91051086:A:G	rs7178704	VPS33B	intergenic	1.50089	4.73255e-06
	chr15:91052275:G:T	rs10152752	VPS33B	intergenic	1.40495	6.52004e-06
	chr15:91052382:G:C	rs10152760	VPS33B	intergenic	1.47839	2.31733e-06
	chr15:91052787:T:C	rs10852141	VPS33B	intergenic	1.36842	7.0735e-06
	chr15:91052892:C:T	rs10852142	VPS33B	intergenic	1.39289	6.16256e-06
	chr15:91056082:C:T	rs881431	VPS33B	intergenic	1.43844	2.55368e-06
	chr15:91056281:G:A	rs1609450	VPS33B	intergenic	1.43678	2.62462e-06
	chr15:91056370:C:T	rs998434	VPS33B	intergenic	1.4518	2.13257e-06
	chr15:91057845:C:G	rs2386589	VPS33B	intergenic	1.38921	4.54552e-06
	chr15:91057954:A:G	rs1530356	VPS33B	intergenic	1.41062	3.20769e-06
	chr15:91058020:C:T	rs1968575	VPS33B	intergenic	1.41062	3.20769e-06
	chr15:91058034:T:G	rs2386590	VPS33B	intergenic	1.41056	3.21055e-06
	chr15:91058199:G:C	rs1530355	VPS33B	intergenic	1.41059	3.21237e-06
	chr15:91058488:A:G	rs12907204	VPS33B	intergenic	1.39721	3.23773e-06
	chr15:91058601:G:A	rs12905656	VPS33B	intergenic	1.41826	2.80623e-06
	chr15:91058733:G:C	rs12905835	VPS33B	intergenic	1.39285	4.74783e-06
	chr15:91059054:T:C	rs12912474	VPS33B	intergenic	1.41763	2.83986e-06
	chr15:91059083:C:A	rs12441987	VPS33B	intergenic	1.41723	2.86982e-06
	chr15:91059217:G:C	rs11073974	VPS33B	intergenic	1.41728	2.86843e-06
	chr15:91059262:AT:A	rs34337152	VPS33B	intergenic	1.40906	3.16334e-06
	chr15:91059373:G:A	rs11073975	VPS33B	intergenic	1.34824	7.67762e-06
	chr15:91060142:A:G	rs7179789	VPS33B	intergenic	1.37669	6.11965e-06
	chr15:91060169:G:A	rs7177990	VPS33B	intergenic	1.41709	2.87711e-06
	chr15:91060391:A:T	rs78477735	VPS33B	intergenic	1.41804	2.87522e-06
	chr15:91060392:G:A	rs78880902	VPS33B	intergenic	1.41765	2.88484e-06
	chr15:91060394:A:G	rs76013299	VPS33B	intergenic	1.41775	2.88284e-06
	chr15:91060397:G:C	rs62026722	VPS33B	intergenic	1.41751	2.89064e-06
	chr15:91060735:A:G	rs8024267	VPS33B	intergenic	1.41487	3.01106e-06
	chr15:91060742:C:G	rs8023704	VPS33B	intergenic	1.41513	2.99972e-06
	chr15:91060770:A:C	rs8024404	VPS33B	intergenic	1.4068	3.4468e-06
	chr15:91061492:G:T	rs8038073	SV2B	intergenic	1.3904	5.00405e-06
	chr15:91062291:G:A	rs8043449	SV2B	intergenic	1.41449	3.16767e-06
	chr15:91064017:G:T	rs12904713	SV2B	intergenic	1.38213	5.98422e-06
	chr15:91064464:GGGGAA:G	rs10608271	SV2B	intergenic	1.41424	4.06441e-06
	chr15:91066025:T:G	rs12441109	SV2B	intergenic	1.45181	2.68045e-06
	chr15:91066233:T:C	rs12441151	SV2B	intergenic	1.36353	9.61701e-06
2	chrX:118468990:G:A	rs9943022	WDR44	intergenic	1.15846	9.14786e-06

## Sheet: TableS6_Vitamin_3df
	Table S6	GxE results from interaction analysis with maternal vitamin intake via 3df approach displaying all SNVs with a P_3df < 1e-5
	Interaction term	Vitamin
	GxE testing approach	3df test
Variant info							Main analysis												Sensitivity analysis			nearby genes within +/- 250kb
Locus	SNV (hg38)	chr	pos	rsID	Type	nearest gene	P_3df	GxE		DG		GE		GE cases only		GE controls only		P_2df_EDGE	P_3df	GxE
								beta	P	beta	P	beta	P	beta	P	beta	P			beta	P
1	chr3:173592778:G:C	3	173592778	rs1980297	intronic	NLGN1	1.51e-06	0.05	0.872	-0.76	5.47e-08	-0.06	0.616	-0.31	0.0418	-0.34	0.206	3.39e-07	3.63707e-06	0.0116906	0.971411	TMEM229BP1, NLGN1
2	chr5:57049741:A:G	5	57049741	rs179464	intergenic	MIER3	8.33e-06	-1.2	0.000404	0.52	0.000254	-0.08	0.534	-0.18	0.231	1.3	4.43e-05	0.00102	4.95529e-05	-1.10659	0.0020573	RLIG1P1, GPBP1, MIER3, MAP3K1, SETD9
3	chr7:42979948:T:A	7	42979948	rs77437343	intergenic	MRPL32	1.27e-06	0.61	0.0963	-0.35	0.0523	-0.74	1.17e-06	-0.78	9.64e-05	-1.05	1.97E-04†	1.12e-06	1.30447e-05	0.637323	0.100861	HECW1, HECW1-IT1, MIR3943, RNU7-35P, RNU6-575P, TCP1P1, PSMA2, MRPL32, C7orf25
	chr7:43057973:A:G	7	43057973	rs76692472	intergenic	HECW1	9.06e-06	0.73	0.0661	-0.4	0.0429	-0.71	1.59e-05	-0.69	0.00125	-1.158	1.80E-04†	1.16e-05	5.16497e-05	0.719328	0.0897213	HECW1, HECW1-IT1, MIR3943, RNU7-35P, RNU6-575P, PSMA2, MRPL32, C7orf25
4	chr8:3471312:T:C	8	3471312	rs73174857	intronic	CSMD1	3.35e-06	0.15	0.668	-0.55	0.000168	0.48	0.0002	0.35	0.0311	0.22	0.443	8.39e-07	3.08624e-05	0.203456	0.589188	RNA5SP251, CSMD1
	chr8:3471792:A:G	8	3471792	rs67017355	intronic	CSMD1	5.77e-06	0.16	0.653	-0.53	0.000254	0.47	0.000244	0.34	0.033	0.22	0.442	1.49e-06	4.46887e-05	0.209462	0.575448	RNA5SP251, CSMD1
	chr8:3473553:A:G	8	3473553	rs73174859	intronic	CSMD1	2.99e-06	0.15	0.667	-0.55	0.00015	0.48	0.000198	0.35	0.0314	0.22	0.446	7.46e-07	2.68691e-05	0.205469	0.585554	RNA5SP251, CSMD1
	chr8:3476791:A:C	8	3476791	rs73174861	intronic	CSMD1	6.46e-06	0.09	0.798	-0.45	0.00173	0.53	3.89e-05	0.43	0.00831	0.33	0.239	1.56e-06	0.000172625	0.0850438	0.820996	RNA5SP251, CSMD1
	chr8:3476972:C:A	8	3476972	rs77577898	intronic	CSMD1	6.68e-06	0.09	0.797	-0.45	0.00176	0.53	3.96e-05	0.43	0.00834	0.33	0.241	1.62e-06	0.00017852	0.0859794	0.81909	RNA5SP251, CSMD1
	chr8:3478887:G:C	8	3478887	rs35366989	intronic	CSMD1	5.06e-06	0.11	0.739	-0.51	0.0004	0.49	0.000128	0.37	0.0224	0.25	0.372	1.24e-06	0.000115844	0.15067	0.67832	RNA5SP251, CSMD1
	chr8:87844720:A:G	8	87844720	rs1507883	intergenic	DCAF4L2	6.91e-06	-0.23	0.466	-0.56	2.87e-05	0.35	0.0033	0.15	0.295	0.25	0.342	2.11e-06	1.85904e-05	-0.0452002	0.893266	MMP16, DCAF4L2, IARS2P1, SOX5P1, CNBD1
	chr8:87969312:A:G	8	87969312	rs1477915	intergenic	MMP16	5.09e-06	-0.11	0.716	-0.58	6.26e-06	0.29	0.00932	0.11	0.414	0.15	0.546	1.26e-06	4.67305e-06	0.167511	0.616159	MMP16, DCAF4L2, SOX5P1
	chr8:87971008:T:C	8	87971008	rs6995841	intergenic	MMP16	5.19e-06	-0.1	0.738	-0.59	6.28e-06	0.3	0.00937	0.12	0.411	0.15	0.556	1.27e-06	5.22676e-06	0.176449	0.600344	MMP16, DCAF4L2, SOX5P1
5	chr14:30020623:G:A	14	30020623	rs225999	intergenic	PRKD1	1.59e-06	0.14	0.733	-0.64	1.64e-05	-0.43	0.000902	-0.61	4.76e-05	-0.8	0.0252	3.75e-07	1.15688e-05	0.18518	0.663068	RNU6-1234P, PRKD1
6	chr15:91056082:C:T	15	91056082	rs881431	intergenic	VPS33B	4.18e-06	1.44	2.55e-06	0.17	0.208	0.23	0.0455	0.62	2.36e-05	-0.72	0.00747	0.0613	1.80873e-06	1.57123	1.28721e-06	MAN2A2, RN7SL363P, FES, BLM, FURIN, HDDC3, UNC45A, RCCD1-AS1, RCCD1, PRC1, PRC1-AS1, VPS33B, VPS33B-DT, SV2B
	chr15:91056281:G:A	15	91056281	rs1609450	intergenic	VPS33B	4.31e-06	1.44	2.62e-06	0.17	0.21	0.23	0.0455	0.61	2.4e-05	-0.72	0.00759	0.0616	1.85117e-06	1.56969	1.3183e-06	MAN2A2, RN7SL363P, FES, BLM, FURIN, HDDC3, UNC45A, RCCD1-AS1, RCCD1, PRC1, PRC1-AS1, VPS33B, VPS33B-DT, SV2B
	chr15:91056370:C:T	15	91056370	rs998434	intergenic	VPS33B	3.96e-06	1.45	2.13e-06	0.16	0.219	0.23	0.0499	0.61	2.49e-05	-0.74	0.00608	0.0688	1.85253e-06	1.57434	1.27095e-06	MAN2A2, RN7SL363P, FES, BLM, FURIN, HDDC3, UNC45A, RCCD1-AS1, RCCD1, PRC1, PRC1-AS1, VPS33B, VPS33B-DT, SV2B
	chr15:91057845:C:G	15	91057845	rs2386589	intergenic	VPS33B	9.67e-06	1.39	4.55e-06	0.14	0.302	0.23	0.0487	0.59	4.33e-05	-0.72	0.00793	0.0841	3.52418e-06	1.52282	2.1541e-06	MAN2A2, RN7SL363P, FES, BLM, FURIN, HDDC3, UNC45A, RCCD1-AS1, RCCD1, PRC1, PRC1-AS1, VPS33B, VPS33B-DT, SV2B
	chr15:91057954:A:G	15	91057954	rs1530356	intergenic	VPS33B	6.52e-06	1.41	3.21e-06	0.15	0.254	0.23	0.0513	0.6	3.43e-05	-0.73	0.00676	0.0781	2.85858e-06	1.53925	1.61298e-06	MAN2A2, RN7SL363P, FES, BLM, FURIN, HDDC3, UNC45A, RCCD1-AS1, RCCD1, PRC1, PRC1-AS1, VPS33B, VPS33B-DT, SV2B
	chr15:91058020:C:T	15	91058020	rs1968575	intergenic	VPS33B	6.52e-06	1.41	3.21e-06	0.15	0.254	0.23	0.0513	0.6	3.43e-05	-0.73	0.00676	0.0781	2.85858e-06	1.53925	1.61298e-06	MAN2A2, RN7SL363P, FES, BLM, FURIN, HDDC3, UNC45A, RCCD1-AS1, RCCD1, PRC1, PRC1-AS1, VPS33B, VPS33B-DT, SV2B
	chr15:91058034:T:G	15	91058034	rs2386590	intergenic	VPS33B	6.53e-06	1.41	3.21e-06	0.15	0.254	0.23	0.0513	0.6	3.43e-05	-0.73	0.00676	0.0781	2.86049e-06	1.53917	1.61459e-06	MAN2A2, RN7SL363P, FES, BLM, FURIN, HDDC3, UNC45A, RCCD1-AS1, RCCD1, PRC1, PRC1-AS1, VPS33B, VPS33B-DT, SV2B
	chr15:91058199:G:C	15	91058199	rs1530355	intergenic	VPS33B	6.57e-06	1.41	3.21e-06	0.15	0.254	0.23	0.0516	0.6	3.48e-05	-0.73	0.00675	0.0786	2.87692e-06	1.53921	1.61547e-06	MAN2A2, RN7SL363P, FES, BLM, FURIN, HDDC3, UNC45A, RCCD1-AS1, RCCD1, PRC1, PRC1-AS1, VPS33B, VPS33B-DT, SV2B
	chr15:91058488:A:G	15	91058488	rs12907204	intergenic	VPS33B	6.27e-06	1.4	3.24e-06	0.16	0.22	0.22	0.0546	0.59	3.35e-05	-0.71	0.0071	0.0743	2.8073e-06	1.52472	1.62535e-06	MAN2A2, RN7SL363P, FES, BLM, FURIN, HDDC3, UNC45A, RCCD1-AS1, RCCD1, PRC1, PRC1-AS1, VPS33B, VPS33B-DT, SV2B
	chr15:91058601:G:A	15	91058601	rs12905656	intergenic	VPS33B	5.8e-06	1.42	2.81e-06	0.16	0.233	0.22	0.0556	0.6	3.42e-05	-0.73	0.00636	0.0786	2.57247e-06	1.54743	1.40296e-06	MAN2A2, RN7SL363P, FES, BLM, FURIN, HDDC3, UNC45A, RCCD1-AS1, RCCD1, PRC1, PRC1-AS1, VPS33B, VPS33B-DT, SV2B
	chr15:91059054:T:C	15	91059054	rs12912474	intergenic	VPS33B	5.85e-06	1.42	2.84e-06	0.16	0.234	0.22	0.0552	0.6	3.42e-05	-0.73	0.00642	0.0784	2.59354e-06	1.54677	1.42094e-06	MAN2A2, RN7SL363P, FES, BLM, FURIN, HDDC3, UNC45A, RCCD1-AS1, RCCD1, PRC1, PRC1-AS1, VPS33B, VPS33B-DT, SV2B
	chr15:91059083:C:A	15	91059083	rs12441987	intergenic	VPS33B	5.86e-06	1.42	2.87e-06	0.15	0.237	0.22	0.0542	0.6	3.39e-05	-0.73	0.0065	0.0778	2.604e-06	1.54605	1.44545e-06	MAN2A2, RN7SL363P, FES, BLM, FURIN, HDDC3, UNC45A, RCCD1-AS1, RCCD1, PRC1, PRC1-AS1, VPS33B, VPS33B-DT, SV2B
	chr15:91059217:G:C	15	91059217	rs11073974	intergenic	VPS33B	5.86e-06	1.42	2.87e-06	0.15	0.237	0.22	0.0541	0.6	3.39e-05	-0.73	0.0065	0.0778	2.60172e-06	1.54611	1.44459e-06	MAN2A2, RN7SL363P, FES, BLM, FURIN, HDDC3, UNC45A, RCCD1-AS1, RCCD1, PRC1, PRC1-AS1, VPS33B, VPS33B-DT, SV2B
	chr15:91059262:AT:A	15	91059262	rs34337152	intergenic	VPS33B	7.01e-06	1.41	3.16e-06	0.16	0.231	0.22	0.0619	0.58	4.77e-05	-0.73	0.00665	0.0853	3.25029e-06	1.53438	1.64415e-06	MAN2A2, RN7SL363P, FES, BLM, FURIN, HDDC3, UNC45A, RCCD1-AS1, RCCD1, PRC1, PRC1-AS1, VPS33B, VPS33B-DT, SV2B
	chr15:91060169:G:A	15	91060169	rs7177990	intergenic	VPS33B	5.87e-06	1.42	2.88e-06	0.15	0.237	0.22	0.0541	0.6	3.39e-05	-0.73	0.00651	0.0778	2.60965e-06	1.54588	1.44949e-06	MAN2A2, RN7SL363P, FES, BLM, FURIN, HDDC3, UNC45A, RCCD1-AS1, RCCD1, PRC1, PRC1-AS1, VPS33B, VPS33B-DT, SV2B
	chr15:91060391:A:T	15	91060391	rs78477735	intergenic	VPS33B	5.8e-06	1.42	2.88e-06	0.15	0.245	0.22	0.0519	0.6	3.25e-05	-0.73	0.00668	0.0768	2.58255e-06	1.54658	1.458e-06	MAN2A2, RN7SL363P, FES, BLM, FURIN, HDDC3, UNC45A, RCCD1-AS1, RCCD1, PRC1, PRC1-AS1, VPS33B, VPS33B-DT, SV2B
	chr15:91060392:G:A	15	91060392	rs78880902	intergenic	VPS33B	5.82e-06	1.42	2.88e-06	0.15	0.245	0.22	0.052	0.6	3.26e-05	-0.73	0.00668	0.0769	2.59684e-06	1.54601	1.46492e-06	MAN2A2, RN7SL363P, FES, BLM, FURIN, HDDC3, UNC45A, RCCD1-AS1, RCCD1, PRC1, PRC1-AS1, VPS33B, VPS33B-DT, SV2B
	chr15:91060394:A:G	15	91060394	rs76013299	intergenic	VPS33B	5.82e-06	1.42	2.88e-06	0.15	0.245	0.22	0.0519	0.6	3.25e-05	-0.73	0.00668	0.0769	2.59464e-06	1.54611	1.46393e-06	MAN2A2, RN7SL363P, FES, BLM, FURIN, HDDC3, UNC45A, RCCD1-AS1, RCCD1, PRC1, PRC1-AS1, VPS33B, VPS33B-DT, SV2B
	chr15:91060397:G:C	15	91060397	rs62026722	intergenic	VPS33B	5.84e-06	1.42	2.89e-06	0.15	0.245	0.22	0.0519	0.6	3.26e-05	-0.73	0.00669	0.0769	2.59951e-06	1.54591	1.46709e-06	MAN2A2, RN7SL363P, FES, BLM, FURIN, HDDC3, UNC45A, RCCD1-AS1, RCCD1, PRC1, PRC1-AS1, VPS33B, VPS33B-DT, SV2B
	chr15:91060735:A:G	15	91060735	rs8024267	intergenic	VPS33B	6.07e-06	1.41	3.01e-06	0.15	0.245	0.22	0.0521	0.6	3.37e-05	-0.73	0.0068	0.0771	2.6753e-06	1.54358	1.5185e-06	MAN2A2, RN7SL363P, FES, BLM, FURIN, HDDC3, UNC45A, RCCD1-AS1, RCCD1, PRC1, PRC1-AS1, VPS33B, VPS33B-DT, SV2B
	chr15:91060742:C:G	15	91060742	rs8023704	intergenic	VPS33B	6.06e-06	1.42	3e-06	0.15	0.245	0.22	0.0521	0.6	3.37e-05	-0.73	0.00678	0.0772	2.66792e-06	1.5439	1.51188e-06	MAN2A2, RN7SL363P, FES, BLM, FURIN, HDDC3, UNC45A, RCCD1-AS1, RCCD1, PRC1, PRC1-AS1, VPS33B, VPS33B-DT, SV2B
	chr15:91060770:A:C	15	91060770	rs8024404	intergenic	VPS33B	8.32e-06	1.41	3.45e-06	0.13	0.304	0.22	0.0551	0.58	4.78e-05	-0.73	0.00661	0.0938	4.18772e-06	1.52867	1.86345e-06	MAN2A2, RN7SL363P, FES, BLM, FURIN, HDDC3, UNC45A, RCCD1-AS1, RCCD1, PRC1, PRC1-AS1, VPS33B, VPS33B-DT, SV2B
	chr15:91062291:G:A	15	91062291	rs8043449	intergenic	SV2B	6.44e-06	1.41	3.17e-06	0.15	0.243	0.22	0.0533	0.6	3.52e-05	-0.73	0.00693	0.0781	2.84764e-06	1.54273	1.60616e-06	MAN2A2, RN7SL363P, FES, BLM, FURIN, HDDC3, UNC45A, RCCD1-AS1, RCCD1, PRC1, PRC1-AS1, VPS33B, VPS33B-DT, SV2B
	chr15:91064464:GGGGAA:G	15	91064464	rs10608271	intergenic	SV2B	9.69e-06	1.41	4.06e-06	0.15	0.256	0.22	0.0636	0.59	5.67e-05	-0.73	0.00749	0.0939	4.50252e-06	1.54283	2.12017e-06	MAN2A2, RN7SL363P, FES, BLM, FURIN, HDDC3, UNC45A, RCCD1-AS1, RCCD1, PRC1, PRC1-AS1, VPS33B, VPS33B-DT, SV2B
	chr15:91066025:T:G	15	91066025	rs12441109	intergenic	SV2B	2.65e-06	1.45	2.68e-06	0.17	0.202	0.26	0.0255	0.65	1.02e-05	-0.71	0.00969	0.0366	9.04619e-07	1.6149	9.34496e-07	MAN2A2, RN7SL363P, FES, BLM, FURIN, HDDC3, UNC45A, RCCD1-AS1, RCCD1, PRC1, PRC1-AS1, VPS33B, VPS33B-DT, SV2B
7	chr19:38744239:T:C	19	38744239	rs76443569	UTR5	CAPN12	5.46e-06	-0.51	0.247	0.42	0.00724	0.58	1.61e-05	0.61	8.32e-05	1.11	0.00281	2.48e-06	3.20385e-06	-0.786236	0.117753	MAP4K1, MAP4K1-AS1, EIF3K, CAPN12, LGALS7B, RNU6-140P, LGALS4, LGALS7, RYR1, ACTN4, ECH1, RINL, SIRT2, NFKBIB, CCER2, SARS2, MRPS12, ERVK9-11, FBXO17, HNRNPL, FBXO27
	chr19:38762454:G:A	19	38762454	rs77975482	intergenic	CAPN12	3.08e-06	-0.31	0.453	0.47	0.00157	0.55	2.48e-05	0.59	8.5e-05	1.09	0.00276	9.28e-07	3.73111e-06	-0.516108	0.263266	MAP4K1, MAP4K1-AS1, EIF3K, CAPN12, LGALS7B, RNU6-140P, LGALS4, LGALS7, RYR1, ACTN4, ECH1, RINL, SIRT2, NFKBIB, CCER2, SARS2, MRPS12, ERVK9-11, FBXO17, HNRNPL, FBXO27
8	chr20:16981461:A:G	20	16981461	rs6105689	intergenic	OTOR	5.88e-06	0.24	0.523	0.79	3.3e-07	-0.09	0.467	0.11	0.46	0.13	0.703	1.68e-06	1.29161e-06	0.423186	0.299266	PCSK2, SNRPB2, RNU6-27P, RNU1-131P, OTOR
†	The GxEScanR pipeline did not produce a result for this test due to maximum iterations reached. The provided test statistics were calculated using generalized linear model separately.
	abbreviations
	P_3df	p-value for 3df test combining the test statistics of GxE, DG, and GE all.
	DG	genetic main effect, disease-gene association
	GE all	gene-environment association in full sample
	GE cases only	gene-environment association in cases only
	GE controls only	gene-environment association in controls only
	P_2df_EDGE	p-value for 2df test using EDGE method which combines the test statistics of DG and GE all for screening step.

## Sheet: TableS7_Vitamin_step2_GxE
	Table S7	GxE results from interaction analysis with maternal vitamin intake via two-step approach displaying all SNVs with a P_GxE < 5e-4 that passed step1
	Interaction term	Maternal vitamin intake
	GxE testing approach	Two step analysis: Step 1 filtering variants with a P_2df_EDGE < 0.05 and testing for interaction using P_GxE in step 2
	Bonferroni corrected significance threshold for P_GxE	8e-07
Variant info							Main analysis			Sensitivity analysis			nearby genes within +/- 250kb
Locus	SNV (hg38)	chr	pos	rsID	Type	nearest gene	GxE		P_2df_EDGE	GxE		P_2df_EDGE
							beta	P		beta	P
1	chr2:3836822:A:C	2	3836822	rs13397233	intronic	DCDC2C	1.14	0.000161	0.0428	1.03114	0.00131761	0.0650332	COLEC11, TMSB4XP2, ALLC, GAPDHP48, DCDC2C, LINC01304
2	chr2:53388735:C:T	2	53388735	rs74258783	intergenic	ASB3	1.38	0.000174	0.0299	31.197	NA	0.0235166	ASB3, RNU6-997P
	chr2:53398222:G:C	2	53398222	rs7420376	intergenic	ASB3	1.4	0.000158	0.0231	31.6166	NA	0.0252714	ASB3, RNU6-997P
	chr2:53401271:GAGC:G	2	53401271	rs143706892	intergenic	ASB3	1.43	0.000122	0.0159	32.5705	NA	0.0187029	ASB3, RNU6-997P
	chr2:53405189:G:A	2	53405189	rs76486599	intergenic	ASB3	1.36	0.000273	0.0196	30.3077	NA	0.0247787	ASB3, RNU6-997P
3	chr2:160433111:TA:T	2	160433111	rs35458527	intronic	RBMS1	-1.18	0.000493	0.049	-1.10787	0.00171974	0.0979578	ITGB6, MIR4785, RBMS1, LINC02478
4	chr3:16542171:G:A	3	16542171	rs12489187	downstream	RFTN1	-1.64	0.000165	0.0195	-1.55799	0.000645751	0.0191144	LINC00690, CDYLP1, RFTN1, DAZL, OXNAD1
	chr3:16551333:A:G	3	16551333	rs61346198	intergenic	DAZL	-1.35	0.000452	0.0424	-1.1706	0.00363855	0.0198338	LINC00690, CDYLP1, RFTN1, DAZL, OXNAD1
	chr3:16551933:GACA:G	3	16551933	rs34306021	intergenic	DAZL	-1.34	0.00048	0.0421	-1.16317	0.00378765	0.0199343	LINC00690, CDYLP1, RFTN1, DAZL, OXNAD1
	chr3:16552693:G:A	3	16552693	rs12636481	intergenic	DAZL	-1.34	0.00048	0.0421	-1.1633	0.00378221	0.0199343	PLCL2, LINC00690, CDYLP1, RFTN1, DAZL, OXNAD1
5	chr3:38541080:A:G	3	38541080	rs6767797	intergenic	EXOG	1.11	0.000439	0.0283	1.12259	0.000879032	0.0274748	XYLB, DLEC1P1, RNU6-235P, ACVR2B-AS1, ACVR2B, DDTP1, RPL18AP7, SCN10A, SLC22A14, EXOG, SCN5A
6	chr3:105602982:A:G	3	105602982	rs34755547	intergenic	ALCAM	1.28	0.000389	0.0108	1.25318	0.000923039	0.0269388	CBLB, ALCAM
	chr3:105614871:T:C	3	105614871	rs7621204	intergenic	ALCAM	1.2	0.000492	0.0153	1.2871	0.000437853	0.058826	CBLB, ALCAM
	chr3:105616743:C:G	3	105616743	rs7615659	intergenic	CBLB	1.24	0.000484	0.0277	1.31432	0.000504204	0.0924574	CBLB, ALCAM
7	chr4:31384552:TTTTAC:T	4	31384552	rs149119474	intergenic	PCDH7	-1.11	0.000485	0.018	-1.07691	0.00162288	0.0287197	LINC02501, LINC02497, PCDH7
	chr4:31387444:TA:T	4	31387444	rs140342202	intergenic	PCDH7	-1.11	0.000494	0.0171	-1.07471	0.001653	0.0274603	LINC02501, LINC02497, PCDH7
	chr4:31387625:G:A	4	31387625	rs28595076	intergenic	PCDH7	-1.22	0.000152	0.016	-1.29009	0.000181608	0.024185	LINC02501, LINC02497, PCDH7
	chr4:31392428:T:C	4	31392428	rs28507872	intergenic	PCDH7	-1.24	0.000138	0.0314	-1.31206	0.000169819	0.0470898	LINC02501, LINC02497, PCDH7
8	chr5:57049741:A:G	5	57049741	rs179464	intergenic	MIER3	-1.2	0.000404	0.00102	-1.10659	0.0020573	0.00144754	RLIG1P1, GPBP1, MIER3, MAP3K1, SETD9
9	chr5:176712737:G:A	5	176712737	rs62404163	intergenic	TSPAN17	1.66	0.000313	0.027	1.56251	0.00100711	0.0626442	RN7SL684P, GPRIN1, SNCB, MIR4281, EIF4E1B, TSPAN17, RNF44, LINC01574, CDHR2, FAF2, UNC5A, HK3, UIMC1
10	chr6:143625775:T:TC	6	143625775	rs139050070	intronic	PHACTR2	1.48	0.000413	0.0212	1.35074	0.00247963	0.0218738	PEX3, ADAT2, TUBB8P2, FUCA2, ZC2HC1B, PHACTR2-AS1, LTV1, RNA5SP221, PHACTR2, VDAC1P8
	chr6:143626388:T:A	6	143626388	rs138118761	intronic	PHACTR2	1.48	0.000413	0.0212	1.35093	0.00247672	0.0218377	PEX3, ADAT2, TUBB8P2, FUCA2, ZC2HC1B, PHACTR2-AS1, LTV1, RNA5SP221, PHACTR2, VDAC1P8
	chr6:143627370:A:T	6	143627370	rs75945846	intronic	PHACTR2	1.48	0.000409	0.021	1.35151	0.00246603	0.021727	PEX3, ADAT2, TUBB8P2, FUCA2, ZC2HC1B, PHACTR2-AS1, LTV1, RNA5SP221, PHACTR2, VDAC1P8
	chr6:143629992:C:G	6	143629992	rs78413247	intronic	PHACTR2	1.49	0.000364	0.0182	1.35988	0.00231295	0.020223	PEX3, ADAT2, TUBB8P2, FUCA2, ZC2HC1B, PHACTR2-AS1, LTV1, RNA5SP221, PHACTR2, VDAC1P8
	chr6:143630374:G:A	6	143630374	rs74752809	intronic	PHACTR2	1.49	0.000365	0.0183	1.35945	0.00232068	0.0203221	PEX3, ADAT2, TUBB8P2, FUCA2, ZC2HC1B, PHACTR2-AS1, LTV1, RNA5SP221, PHACTR2, VDAC1P8
	chr6:143636465:C:T	6	143636465	rs79149754	intronic	PHACTR2	1.5	0.000354	0.0185	1.36368	0.00225625	0.0205723	PEX3, ADAT2, TUBB8P2, FUCA2, ZC2HC1B, PHACTR2-AS1, LTV1, RNA5SP221, PHACTR2, VDAC1P8
	chr6:143639233:CA:C	6	143639233	rs201321773	intronic	PHACTR2	1.48	0.000455	0.0227	1.33784	0.00284351	0.0251186	PEX3, ADAT2, TUBB8P2, FUCA2, ZC2HC1B, PHACTR2-AS1, LTV1, RNA5SP221, PHACTR2, VDAC1P8
11	chr7:42278622:T:C	7	42278622	rs886830	intergenic	GLI3	1.08	0.000467	0.0447	1.06283	0.00116387	0.127564	HMGN2P30, GLI3
12	chr7:50211012:A:G	7	50211012	rs59538194	intergenic	IKZF1	-1.82	0.000123	0.0157	-1.9397	0.000231144	0.069647	ZPBP, SPMIP7, RNU6-1091P, DDC, IKZF1, FIGNL1
	chr7:50216425:C:T	7	50216425	rs7784961	intergenic	IKZF1	-1.77	0.000374	0.0244	-1.67098	0.00149552	0.0650138	ZPBP, SPMIP7, RNU6-1091P, DDC, IKZF1, FIGNL1
13	chr8:20873907:T:C	8	20873907	rs4961396	intergenic	LZTS1	-1.56	0.000408	0.0385	-1.57766	0.000702866	0.0276239	TMEM97P2, LINC03023, LINC02153
14	chr8:95434771:A:G	8	95434771	rs1873745	ncRNA_intronic	CFAP418	-1.38	0.000289	0.00317	-1.3685	0.000617065	0.016382	RNU6-690P, LINC01298, CFAP418, CFAP418-AS1
	chr8:95435558:T:A	8	95435558	rs12678373	ncRNA_intronic	CFAP418	-1.32	0.000479	0.00423	-1.30544	0.0010259	0.0199043	RNU6-690P, LINC01298, CFAP418, CFAP418-AS1
	chr8:95438484:G:C	8	95438484	rs60659592	ncRNA_intronic	CFAP418	-1.33	0.000448	0.00467	-1.31041	0.000956718	0.0203817	RNU6-690P, LINC01298, CFAP418, CFAP418-AS1
15	chr11:13608912:G:A	11	13608912	rs7130306	intergenic	FAR1	-1.39	0.000259	0.0234	-1.46898	0.000366034	0.0516508	BMAL1, BTBD10, PTH, HMGN2P36, FAR1-IT1, RPL39P26, CENPUP1, LINC02548, LINC02545, FAR1
16	chr13:41998513:G:A	13	41998513	rs9562368	intergenic	VWA8	-1.13	0.000215	0.0423	-1.0339	0.00130178	0.0122751	CHCHD2P11, DGKH, VWA8, RN7SL515P, RNU6-74P, KARS1P1, VWA8-AS1, RPS28P8, MAPK6P3
17	chr15:91066025:T:G	15	91066025	rs12441109	intergenic	SV2B	1.45	2.68e-06	0.0366	1.6149	9.34496e-07	0.0331556	MAN2A2, RN7SL363P, FES, BLM, FURIN, HDDC3, UNC45A, RCCD1-AS1, RCCD1, PRC1, PRC1-AS1, VPS33B, VPS33B-DT, SV2B
18	chr16:88541069:A:G	16	88541069	rs9888751	intergenic	ZFPM1	-1.3	0.000215	0.0139	-1.20889	0.00136614	0.00690776	PIEZO1, ZNF469, ZFPM1, MIR5189, ZFPM1-AS1, ZC3H18, IL17C, CYBA, MVD, SNAI3, RNF166, CTU2, MIR4722, SNAI3-AS1
19	chr17:12025712:G:A	17	12025712	rs4792213	intronic	MAP2K4	-1.38	0.000456	0.00926	-1.59685	0.000172475	0.00733407	DNAH9, MAP2K4, RNU11-2P, MIR744, ZNF18, RPL21P122
20	chr18:76979023:T:C	18	76979023	rs17026	UTR3	MBP	1.14	0.000282	0.0497	1.19346	0.000265921	0.0572726	CCND3P2, MBP, ZNF236-DT, RNU6-346P, ZNF236, RPL26P35
	chr18:76979156:T:C	18	76979156	rs1049004	UTR3	MBP	1.08	0.000431	0.0346	1.15648	0.000298415	0.0357513	CCND3P2, MBP, ZNF236-DT, RNU6-346P, ZNF236, RPL26P35
21	chr22:17417159:G:C	22	17417159	rs16982396	intronic	CECR2	1.52	0.00022	0.0143	1.34683	0.00200066	0.0183957	DNAJA1P6, SLC25A18, ATP6V1E1, BCL2L13, CECR2, CLCP1, RPL32P5, FAM32BP, CECR3, CECR9, RN7SL843P, ADA2
	chr22:17417326:G:GA	22	17417326	rs80044932	intronic	CECR2	1.52	0.000215	0.0141	1.34979	0.00195799	0.0180736	DNAJA1P6, SLC25A18, ATP6V1E1, BCL2L13, CECR2, CLCP1, RPL32P5, FAM32BP, CECR3, CECR9, RN7SL843P, ADA2
	chr22:17417487:A:T	22	17417487	rs4819452	intronic	CECR2	1.55	0.000174	0.0121	1.37621	0.00162808	0.0152919	DNAJA1P6, SLC25A18, ATP6V1E1, BCL2L13, CECR2, CLCP1, RPL32P5, FAM32BP, CECR3, CECR9, RN7SL843P, ADA2
	chr22:17417488:A:T	22	17417488	rs4819586	intronic	CECR2	1.52	0.000223	0.0141	1.34548	0.00202996	0.0181355	DNAJA1P6, SLC25A18, ATP6V1E1, BCL2L13, CECR2, CLCP1, RPL32P5, FAM32BP, CECR3, CECR9, RN7SL843P, ADA2
	chr22:17417920:C:A	22	17417920	rs56331094	intronic	CECR2	1.52	0.000212	0.0141	1.3513	0.00193691	0.0181784	DNAJA1P6, SLC25A18, ATP6V1E1, BCL2L13, CECR2, CLCP1, RPL32P5, FAM32BP, CECR3, CECR9, RN7SL843P, ADA2
	chr22:17418497:T:C	22	17418497	rs16982400	intronic	CECR2	1.55	0.00015	0.00992	1.3703	0.00155208	0.0135889	DNAJA1P6, SLC25A18, ATP6V1E1, BCL2L13, CECR2, CLCP1, RPL32P5, FAM32BP, CECR3, CECR9, RN7SL843P, ADA2
	chr22:17418561:T:C	22	17418561	rs16982402	intronic	CECR2	1.55	0.000171	0.0123	1.36662	0.00169974	0.016736	DNAJA1P6, SLC25A18, ATP6V1E1, BCL2L13, CECR2, CLCP1, RPL32P5, FAM32BP, CECR3, CECR9, RN7SL843P, ADA2
	chr22:17418775:G:A	22	17418775	rs56407437	intronic	CECR2	1.54	0.000173	0.0125	1.36594	0.00170871	0.0170509	DNAJA1P6, SLC25A18, ATP6V1E1, BCL2L13, CECR2, CLCP1, RPL32P5, FAM32BP, CECR3, CECR9, RN7SL843P, ADA2
	chr22:17418870:C:T	22	17418870	rs56295925	intronic	CECR2	1.57	0.000139	0.0106	1.39261	0.00140932	0.0140694	DNAJA1P6, SLC25A18, ATP6V1E1, BCL2L13, CECR2, CLCP1, RPL32P5, FAM32BP, CECR3, CECR9, RN7SL843P, ADA2
	chr22:17419146:T:G	22	17419146	rs56243141	intronic	CECR2	1.56	0.000126	0.0252	1.38284	0.0013428	0.0327343	DNAJA1P6, SLC25A18, ATP6V1E1, BCL2L13, CECR2, CLCP1, RPL32P5, FAM32BP, CECR3, CECR9, RN7SL843P, ADA2
	chr22:17419179:T:C	22	17419179	rs55860394	intronic	CECR2	1.46	0.000409	0.0129	1.27042	0.00375103	0.0171584	DNAJA1P6, SLC25A18, ATP6V1E1, BCL2L13, CECR2, CLCP1, RPL32P5, FAM32BP, CECR3, CECR9, RN7SL843P, ADA2
	chr22:17419194:C:T	22	17419194	rs55969815	intronic	CECR2	1.46	0.000405	0.0127	1.27167	0.00371769	0.0169694	DNAJA1P6, SLC25A18, ATP6V1E1, BCL2L13, CECR2, CLCP1, RPL32P5, FAM32BP, CECR3, CECR9, RN7SL843P, ADA2
22	chrX:13432286:TA:T	X	13432286	rs34576394	intronic	ATXN3L	-0.93	0.000225	0.0331	-1.04851	0.000100229	0.00568019	GS1-600G8.3, LINC01203, GPX1P1, EGFL6, RPL30P15, MIR6086, RN7SKP20, ATXN3L, LINC02154, TCEANC

## Sheet: TableS8_Vitamin_3df_sens
	Table S8	Sensitivity analysis: GxE results from interaction analysis with maternal vitamin intake after removing individuals with exposure to smoking via 3df approach displaying all SNVs with a P_3df < 1e-5
	Interaction term	Vitamin intake
	GxE testing approach	3df test
Variant info							Sensitivity analysis after removing smokers												nearby genes within +/- 250kb
Locus	SNV (hg38)	chr	pos	rsID	Type	nearest gene	P_3df	GxE		DG		GE		GE cases only		GE controls only		P_2df_EDGE
								beta	P	beta	P	beta	P	beta	P	beta	P
1	chr1:36730887:A:G	1	36730887	rs1472822	intergenic	GRIK3	5.55e-06	0.32	0.334	-0.63	8.47e-06	-0.31	0.0117	-0.4	0.00777	-0.89	0.00214	2.06e-06	FTLP18, GRIK3, CSF3R
2	chr1:158933462:G:A	1	158933462	rs2820187	intronic	PYHIN1	9.82e-06	-0.75	0.103	0.77	0.000297	0.59	0.00141	0.61	0.00798	1.44	0.000249	8.81e-06	OR6K1P, OR6K3, OR6K4P, OR6K5P, OR2AQ1P, OR10AA1P, MNDA, OR6N1, SPTA1, OR6K2, CADM3, RNA5SP60, OR6N2, PYHIN5P, PYHIN1, IFI16, AIM2, RAD1P2, PYDC5, OR6K6
3	chr2:39940628:C:T	2	39940628	rs77519790	ncRNA_intronic	SLC8A1	4.62e-06	-0.92	0.0147	-0.48	0.00407	-0.53	0.000266	-0.94	7.49e-07	-0.11	0.728	2.1e-05	SLC8A1-AS1, THUMPD2, SLC8A1, TMEM178A
	chr2:39941357:A:G	2	39941357	rs78766443	ncRNA_intronic	SLC8A1	7.1e-06	-0.91	0.0153	-0.48	0.00433	-0.52	0.000387	-0.91	1.33e-06	-0.1	0.749	3.14e-05	SLC8A1-AS1, THUMPD2, SLC8A1, TMEM178A
	chr2:39942325:G:C	2	39942325	rs2024416	ncRNA_intronic	SLC8A1	4.54e-06	-0.92	0.0146	-0.49	0.004	-0.53	0.000267	-0.94	7.53e-07	-0.11	0.727	2.07e-05	SLC8A1-AS1, THUMPD2, SLC8A1, TMEM178A
	chr2:39946656:C:A	2	39946656	rs77617726	ncRNA_intronic	SLC8A1	4.44e-06	-0.92	0.0143	-0.49	0.00394	-0.53	0.00027	-0.94	7.35e-07	-0.11	0.735	2.06e-05	SLC8A1-AS1, THUMPD2, SLC8A1, TMEM178A
	chr2:39947115:G:A	2	39947115	rs2192713	ncRNA_intronic	SLC8A1	4.47e-06	-0.92	0.0143	-0.49	0.00397	-0.53	0.00027	-0.94	7.36e-07	-0.11	0.736	2.07e-05	SLC8A1-AS1, THUMPD2, SLC8A1, TMEM178A
	chr2:39950553:G:GATA	2	39950553	rs141440011	ncRNA_intronic	SLC8A1	6.91e-06	-0.92	0.0145	-0.49	0.00395	-0.52	0.000431	-0.91	1.41e-06	-0.1	0.761	3.2e-05	SLC8A1-AS1, THUMPD2, SLC8A1, TMEM178A
	chr2:39951620:G:T	2	39951620	rs76724186	ncRNA_intronic	SLC8A1	7.62e-06	-0.93	0.014	-0.48	0.00423	-0.51	0.000465	-0.91	1.46e-06	-0.08	0.789	3.66e-05	SLC8A1-AS1, THUMPD2, SLC8A1, TMEM178A
	chr2:39954762:A:G	2	39954762	rs35816221	ncRNA_intronic	SLC8A1	3.49e-06	-0.87	0.0221	-0.5	0.00284	-0.55	0.000188	-0.94	7.36e-07	-0.17	0.585	1.09e-05	SLC8A1-AS1, THUMPD2, SLC8A1, TMEM178A
	chr2:39957960:C:T	2	39957960	rs7595517	ncRNA_intronic	SLC8A1	6.12e-06	-0.88	0.0203	-0.46	0.00775	-0.56	0.000145	-0.95	7.23e-07	-0.16	0.62	2.11e-05	SLC8A1-AS1, THUMPD2, SLC8A1, TMEM178A
	chr2:39959287:C:T	2	39959287	rs114713851	ncRNA_intronic	SLC8A1	5.75e-06	-0.89	0.0186	-0.47	0.00626	-0.56	0.000179	-0.94	8.12e-07	-0.15	0.635	2.13e-05	SLC8A1-AS1, THUMPD2, SLC8A1, TMEM178A
	chr2:40052476:C:A	2	40052476	rs4952638	ncRNA_intronic	SLC8A1	2.42e-06	0.95	0.0186	0.64	0.000386	0.52	0.00107	0.95	2.71e-06	0.15	0.65	8.7e-06	SLC8A1-AS1, SLC8A1
4	chr2:182306373:T:C	2	182306373	rs62190530	intronic	PDE1A	9.95e-06	-0.63	0.101	-0.36	0.0421	-0.69	1.24e-05	-0.96	1.42e-06	-0.49	0.152	9.04e-06	PPP1R1C, RN7SL267P, PDE1A
	chr2:182306481:C:A	2	182306481	rs62190531	intronic	PDE1A	5.3e-06	-0.68	0.0773	-0.39	0.0285	-0.7	1.12e-05	-0.99	9.65e-07	-0.49	0.152	5.85e-06	PPP1R1C, RN7SL267P, PDE1A
	chr2:182307372:G:A	2	182307372	rs62190170	intronic	PDE1A	9.7e-06	-0.63	0.0988	-0.36	0.0418	-0.69	1.24e-05	-0.96	1.4e-06	-0.49	0.155	8.99e-06	PPP1R1C, RN7SL267P, PDE1A
5	chr3:173592778:G:C	3	173592778	rs1980297	intronic	NLGN1	3.64e-06	0.01	0.971	-0.76	1.22e-07	-0.02	0.904	-0.27	0.0913	-0.24	0.402	8.33e-07	TMEM229BP1, NLGN1
6	chr6:43277903:G:A	6	43277903	rs2756172	intronic	TTBK1	6.02e-06	0.22	0.673	1	3.16e-07	-0.13	0.428	0.11	0.534	0.03	0.948	1.53e-06	ZNF318, RRP36, RN7SL403P, KLC4, MRPL2, KLC4-AS1, PTK7, SRF, CUL9, DNPH1, POLR1C, YIPF3, XPO5, SLC22A7, CRIP3, RPL12P47, RPS2P28, CUL7, LRRC73, TTBK1, ABCC10, MIR6780B, DLK2, RNU6-1113P, TJAP1
7	chr8:87852969:G:A	8	87852969	rs11780762	intergenic	DCAF4L2	2.54e-06	1	0.00536	-0.56	6.59e-05	0.29	0.0245	0.34	0.0364	-0.44	0.111	2.77e-05	MMP16, DCAF4L2, SOX5P1, CNBD1
	chr8:87878793:AT:A	8	87878793	rs5893031	upstream	DCAF4L2	5.35e-06	0.86	0.0164	-0.59	5.09e-05	0.3	0.0249	0.32	0.0539	-0.37	0.183	2.21e-05	MMP16, DCAF4L2, SOX5P1
	chr8:87892130:C:T	8	87892130	rs11786656	intergenic	DCAF4L2	4.22e-06	0.41	0.221	-0.6	8.14e-06	0.3	0.0122	0.22	0.141	-0.2	0.472	2.06e-06	MMP16, DCAF4L2, SOX5P1
	chr8:87901041:G:A	8	87901041	rs7839724	intergenic	DCAF4L2	6.37e-06	0.34	0.308	-0.61	7.77e-06	0.29	0.016	0.19	0.208	-0.16	0.567	2.5e-06	MMP16, DCAF4L2, SOX5P1
	chr8:87906103:T:G	8	87906103	rs1034832	intergenic	DCAF4L2	6.64e-06	0.41	0.214	-0.59	1.1e-05	0.29	0.0153	0.21	0.154	-0.21	0.451	3.36e-06	MMP16, DCAF4L2, SOX5P1
	chr8:87937514:T:C	8	87937514	rs6469114	intergenic	DCAF4L2	6.21e-06	0.33	0.323	-0.62	5.11e-06	0.28	0.0237	0.16	0.287	-0.16	0.569	2.36e-06	MMP16, DCAF4L2, SOX5P1
	chr8:87949838:C:T	8	87949838	rs2337160	intergenic	DCAF4L2	4.56e-06	0.34	0.306	-0.62	4.6e-06	0.28	0.0191	0.17	0.25	-0.16	0.563	1.77e-06	MMP16, DCAF4L2, SOX5P1
	chr8:87969312:A:G	8	87969312	rs1477915	intergenic	MMP16	4.67e-06	0.17	0.616	-0.63	2.81e-06	0.28	0.0215	0.14	0.345	-0.07	0.805	1.22e-06	MMP16, DCAF4L2, SOX5P1
	chr8:87971008:T:C	8	87971008	rs6995841	intergenic	MMP16	5.23e-06	0.18	0.6	-0.63	2.98e-06	0.28	0.0233	0.14	0.356	-0.07	0.791	1.39e-06	MMP16, DCAF4L2, SOX5P1
8	chr12:119563946:C:T	12	119563946	rs1727422	intergenic	CCDC60	6.3e-06	-0.15	0.716	-0.68	2.72e-05	-0.44	0.00253	-0.69	7.21e-05	-0.43	0.238	1.57e-06	CCDC60, TMEM233, RN7SKP197, PRKAB1, MIR1178, CIT
9	chr15:87781849:C:T	15	87781849	rs7176816	intergenic	NTRK3	8.61e-06	-0.68	0.0302	-0.44	0.00104	0.4	0.00103	0.13	0.388	0.74	0.00469	2.13e-05	LINC00052, NTRK3
	chr15:87797289:G:A	15	87797289	rs1435405	intergenic	NTRK3	8.13e-06	0.67	0.0321	0.44	0.00108	-0.4	0.000886	-0.14	0.345	-0.72	0.0054	1.9e-05	LINC00052, NTRK3
	chr15:87799455:G:A	15	87799455	rs7179067	intergenic	NTRK3	8.12e-06	0.67	0.0316	0.44	0.00109	-0.4	0.000889	-0.14	0.347	-0.72	0.00532	1.92e-05	LINC00052, NTRK3
	chr15:87816062:T:A	15	87816062	rs11073742	intergenic	NTRK3	6.71e-06	0.68	0.0306	0.45	0.000781	-0.4	0.00103	-0.13	0.395	-0.72	0.00544	1.63e-05	LINC00052, NTRK3
	chr15:87818168:G:A	15	87818168	rs11073745	intergenic	NTRK3	6.06e-06	0.67	0.0324	0.45	0.00086	-0.4	0.000794	-0.14	0.341	-0.72	0.00558	1.39e-05	LINC00052, NTRK3
	chr15:87818443:G:C	15	87818443	rs12900995	intergenic	NTRK3	8.85e-06	0.67	0.034	0.45	0.000951	-0.4	0.00105	-0.13	0.378	-0.72	0.00591	1.98e-05	LINC00052, NTRK3
	chr15:87821199:G:A	15	87821199	rs4887329	intergenic	NTRK3	8.14e-06	0.68	0.0298	0.45	0.000923	-0.39	0.00111	-0.13	0.39	-0.72	0.00555	2.03e-05	LINC00052, NTRK3
	chr15:87821296:T:G	15	87821296	rs4887330	intergenic	NTRK3	4.99e-06	0.67	0.0336	0.45	0.00083	-0.41	0.000639	-0.15	0.309	-0.72	0.00557	1.1e-05	LINC00052, NTRK3
10	chr15:91056082:C:T	15	91056082	rs881431	intergenic	VPS33B	1.81e-06	1.57	1.29e-06	0.13	0.33	0.28	0.0246	0.66	1.48e-05	-0.76	0.00731	0.0498	MAN2A2, RN7SL363P, FES, BLM, FURIN, HDDC3, UNC45A, RCCD1-AS1, RCCD1, PRC1, PRC1-AS1, VPS33B, VPS33B-DT, SV2B
	chr15:91056281:G:A	15	91056281	rs1609450	intergenic	VPS33B	1.85e-06	1.57	1.32e-06	0.13	0.332	0.28	0.0245	0.66	1.49e-05	-0.76	0.00743	0.0499	MAN2A2, RN7SL363P, FES, BLM, FURIN, HDDC3, UNC45A, RCCD1-AS1, RCCD1, PRC1, PRC1-AS1, VPS33B, VPS33B-DT, SV2B
	chr15:91056370:C:T	15	91056370	rs998434	intergenic	VPS33B	1.85e-06	1.57	1.27e-06	0.13	0.335	0.28	0.0254	0.66	1.56e-05	-0.76	0.00713	0.0517	MAN2A2, RN7SL363P, FES, BLM, FURIN, HDDC3, UNC45A, RCCD1-AS1, RCCD1, PRC1, PRC1-AS1, VPS33B, VPS33B-DT, SV2B
	chr15:91057845:C:G	15	91057845	rs2386589	intergenic	VPS33B	3.52e-06	1.52	2.15e-06	0.11	0.433	0.27	0.0254	0.64	2.49e-05	-0.76	0.00767	0.0605	MAN2A2, RN7SL363P, FES, BLM, FURIN, HDDC3, UNC45A, RCCD1-AS1, RCCD1, PRC1, PRC1-AS1, VPS33B, VPS33B-DT, SV2B
	chr15:91057954:A:G	15	91057954	rs1530356	intergenic	VPS33B	2.86e-06	1.54	1.61e-06	0.12	0.365	0.26	0.0308	0.64	2.48e-05	-0.77	0.00653	0.0643	MAN2A2, RN7SL363P, FES, BLM, FURIN, HDDC3, UNC45A, RCCD1-AS1, RCCD1, PRC1, PRC1-AS1, VPS33B, VPS33B-DT, SV2B
	chr15:91058020:C:T	15	91058020	rs1968575	intergenic	VPS33B	2.86e-06	1.54	1.61e-06	0.12	0.365	0.26	0.0308	0.64	2.48e-05	-0.77	0.00653	0.0643	MAN2A2, RN7SL363P, FES, BLM, FURIN, HDDC3, UNC45A, RCCD1-AS1, RCCD1, PRC1, PRC1-AS1, VPS33B, VPS33B-DT, SV2B
	chr15:91058034:T:G	15	91058034	rs2386590	intergenic	VPS33B	2.86e-06	1.54	1.61e-06	0.12	0.365	0.26	0.0308	0.64	2.48e-05	-0.77	0.00654	0.0643	MAN2A2, RN7SL363P, FES, BLM, FURIN, HDDC3, UNC45A, RCCD1-AS1, RCCD1, PRC1, PRC1-AS1, VPS33B, VPS33B-DT, SV2B
	chr15:91058199:G:C	15	91058199	rs1530355	intergenic	VPS33B	2.88e-06	1.54	1.62e-06	0.12	0.365	0.26	0.0309	0.64	2.51e-05	-0.77	0.00652	0.0647	MAN2A2, RN7SL363P, FES, BLM, FURIN, HDDC3, UNC45A, RCCD1-AS1, RCCD1, PRC1, PRC1-AS1, VPS33B, VPS33B-DT, SV2B
	chr15:91058488:A:G	15	91058488	rs12907204	intergenic	VPS33B	2.81e-06	1.52	1.63e-06	0.13	0.319	0.26	0.033	0.63	2.43e-05	-0.76	0.00678	0.0627	MAN2A2, RN7SL363P, FES, BLM, FURIN, HDDC3, UNC45A, RCCD1-AS1, RCCD1, PRC1, PRC1-AS1, VPS33B, VPS33B-DT, SV2B
	chr15:91058601:G:A	15	91058601	rs12905656	intergenic	VPS33B	2.57e-06	1.55	1.4e-06	0.13	0.336	0.26	0.0337	0.64	2.47e-05	-0.77	0.00612	0.066	MAN2A2, RN7SL363P, FES, BLM, FURIN, HDDC3, UNC45A, RCCD1-AS1, RCCD1, PRC1, PRC1-AS1, VPS33B, VPS33B-DT, SV2B
	chr15:91058733:G:C	15	91058733	rs12905835	intergenic	VPS33B	6.23e-06	1.52	2.63e-06	0.14	0.285	0.24	0.0553	0.62	5.38e-05	-0.77	0.00675	0.0901	MAN2A2, RN7SL363P, FES, BLM, FURIN, HDDC3, UNC45A, RCCD1-AS1, RCCD1, PRC1, PRC1-AS1, VPS33B, VPS33B-DT, SV2B
	chr15:91059054:T:C	15	91059054	rs12912474	intergenic	VPS33B	2.59e-06	1.55	1.42e-06	0.13	0.338	0.26	0.0334	0.64	2.47e-05	-0.77	0.00617	0.0657	MAN2A2, RN7SL363P, FES, BLM, FURIN, HDDC3, UNC45A, RCCD1-AS1, RCCD1, PRC1, PRC1-AS1, VPS33B, VPS33B-DT, SV2B
	chr15:91059083:C:A	15	91059083	rs12441987	intergenic	VPS33B	2.6e-06	1.55	1.45e-06	0.13	0.341	0.26	0.0327	0.64	2.46e-05	-0.77	0.00627	0.0649	MAN2A2, RN7SL363P, FES, BLM, FURIN, HDDC3, UNC45A, RCCD1-AS1, RCCD1, PRC1, PRC1-AS1, VPS33B, VPS33B-DT, SV2B
	chr15:91059217:G:C	15	91059217	rs11073974	intergenic	VPS33B	2.6e-06	1.55	1.44e-06	0.13	0.341	0.26	0.0327	0.64	2.45e-05	-0.77	0.00627	0.0649	MAN2A2, RN7SL363P, FES, BLM, FURIN, HDDC3, UNC45A, RCCD1-AS1, RCCD1, PRC1, PRC1-AS1, VPS33B, VPS33B-DT, SV2B
	chr15:91059262:AT:A	15	91059262	rs34337152	intergenic	VPS33B	3.25e-06	1.53	1.64e-06	0.13	0.333	0.25	0.0377	0.62	3.41e-05	-0.77	0.00641	0.0721	MAN2A2, RN7SL363P, FES, BLM, FURIN, HDDC3, UNC45A, RCCD1-AS1, RCCD1, PRC1, PRC1-AS1, VPS33B, VPS33B-DT, SV2B
	chr15:91060142:A:G	15	91060142	rs7179789	intergenic	VPS33B	6.99e-06	1.51	2.78e-06	0.14	0.285	0.23	0.0598	0.61	6.22e-05	-0.77	0.00687	0.096	MAN2A2, RN7SL363P, FES, BLM, FURIN, HDDC3, UNC45A, RCCD1-AS1, RCCD1, PRC1, PRC1-AS1, VPS33B, VPS33B-DT, SV2B
	chr15:91060169:G:A	15	91060169	rs7177990	intergenic	VPS33B	2.61e-06	1.55	1.45e-06	0.13	0.341	0.26	0.0327	0.64	2.46e-05	-0.77	0.00628	0.0649	MAN2A2, RN7SL363P, FES, BLM, FURIN, HDDC3, UNC45A, RCCD1-AS1, RCCD1, PRC1, PRC1-AS1, VPS33B, VPS33B-DT, SV2B
	chr15:91060391:A:T	15	91060391	rs78477735	intergenic	VPS33B	2.58e-06	1.55	1.46e-06	0.13	0.351	0.26	0.0313	0.64	2.38e-05	-0.77	0.00643	0.0638	MAN2A2, RN7SL363P, FES, BLM, FURIN, HDDC3, UNC45A, RCCD1-AS1, RCCD1, PRC1, PRC1-AS1, VPS33B, VPS33B-DT, SV2B
	chr15:91060392:G:A	15	91060392	rs78880902	intergenic	VPS33B	2.6e-06	1.55	1.46e-06	0.13	0.351	0.26	0.0314	0.64	2.39e-05	-0.77	0.00643	0.0639	MAN2A2, RN7SL363P, FES, BLM, FURIN, HDDC3, UNC45A, RCCD1-AS1, RCCD1, PRC1, PRC1-AS1, VPS33B, VPS33B-DT, SV2B
	chr15:91060394:A:G	15	91060394	rs76013299	intergenic	VPS33B	2.59e-06	1.55	1.46e-06	0.13	0.351	0.26	0.0314	0.64	2.39e-05	-0.77	0.00643	0.0639	MAN2A2, RN7SL363P, FES, BLM, FURIN, HDDC3, UNC45A, RCCD1-AS1, RCCD1, PRC1, PRC1-AS1, VPS33B, VPS33B-DT, SV2B
	chr15:91060397:G:C	15	91060397	rs62026722	intergenic	VPS33B	2.6e-06	1.55	1.47e-06	0.13	0.351	0.26	0.0314	0.64	2.39e-05	-0.77	0.00644	0.0639	MAN2A2, RN7SL363P, FES, BLM, FURIN, HDDC3, UNC45A, RCCD1-AS1, RCCD1, PRC1, PRC1-AS1, VPS33B, VPS33B-DT, SV2B
	chr15:91060735:A:G	15	91060735	rs8024267	intergenic	VPS33B	2.68e-06	1.54	1.52e-06	0.13	0.352	0.26	0.0312	0.64	2.43e-05	-0.77	0.00655	0.0637	MAN2A2, RN7SL363P, FES, BLM, FURIN, HDDC3, UNC45A, RCCD1-AS1, RCCD1, PRC1, PRC1-AS1, VPS33B, VPS33B-DT, SV2B
	chr15:91060742:C:G	15	91060742	rs8023704	intergenic	VPS33B	2.67e-06	1.54	1.51e-06	0.13	0.353	0.26	0.0312	0.64	2.43e-05	-0.77	0.00653	0.0638	MAN2A2, RN7SL363P, FES, BLM, FURIN, HDDC3, UNC45A, RCCD1-AS1, RCCD1, PRC1, PRC1-AS1, VPS33B, VPS33B-DT, SV2B
	chr15:91060770:A:C	15	91060770	rs8024404	intergenic	VPS33B	4.19e-06	1.53	1.86e-06	0.11	0.424	0.25	0.0373	0.61	4.35e-05	-0.77	0.00638	0.0831	MAN2A2, RN7SL363P, FES, BLM, FURIN, HDDC3, UNC45A, RCCD1-AS1, RCCD1, PRC1, PRC1-AS1, VPS33B, VPS33B-DT, SV2B
	chr15:91061492:G:T	15	91061492	rs8038073	intergenic	SV2B	6.56e-06	1.51	2.81e-06	0.14	0.3	0.24	0.0525	0.62	5.44e-05	-0.76	0.00714	0.0892	MAN2A2, RN7SL363P, FES, BLM, FURIN, HDDC3, UNC45A, RCCD1-AS1, RCCD1, PRC1, PRC1-AS1, VPS33B, VPS33B-DT, SV2B
	chr15:91062291:G:A	15	91062291	rs8043449	intergenic	SV2B	2.85e-06	1.54	1.61e-06	0.13	0.349	0.26	0.0318	0.64	2.53e-05	-0.77	0.00672	0.0644	MAN2A2, RN7SL363P, FES, BLM, FURIN, HDDC3, UNC45A, RCCD1-AS1, RCCD1, PRC1, PRC1-AS1, VPS33B, VPS33B-DT, SV2B
	chr15:91064017:G:T	15	91064017	rs12904713	intergenic	SV2B	5.13e-06	1.52	2.88e-06	0.11	0.431	0.27	0.0289	0.63	3.53e-05	-0.75	0.009	0.0675	MAN2A2, RN7SL363P, FES, BLM, FURIN, HDDC3, UNC45A, RCCD1-AS1, RCCD1, PRC1, PRC1-AS1, VPS33B, VPS33B-DT, SV2B
	chr15:91064464:GGGGAA:G	15	91064464	rs10608271	intergenic	SV2B	4.5e-06	1.54	2.12e-06	0.12	0.375	0.26	0.0385	0.62	4.21e-05	-0.77	0.00726	0.0792	MAN2A2, RN7SL363P, FES, BLM, FURIN, HDDC3, UNC45A, RCCD1-AS1, RCCD1, PRC1, PRC1-AS1, VPS33B, VPS33B-DT, SV2B
	chr15:91066025:T:G	15	91066025	rs12441109	intergenic	SV2B	9.05e-07	1.61	9.34e-07	0.15	0.27	0.29	0.018	0.69	7.91e-06	-0.78	0.0076	0.0332	MAN2A2, RN7SL363P, FES, BLM, FURIN, HDDC3, UNC45A, RCCD1-AS1, RCCD1, PRC1, PRC1-AS1, VPS33B, VPS33B-DT, SV2B
11	chr17:35504021:G:A	17	35504021	rs11654795	intergenic	SLFN12L	5.56e-06	0.17	0.616	0.66	3.92e-06	-0.29	0.0183	-0.08	0.585	-0.24	0.419	1.47e-06	AP2B1, SLFN5, RASL10B, GAS2L2, E2F3P1, TAF5LP1, TOMM20P2, SLFN14, SNORD7, UFM1P2, SLFN12, SLFN13, SLFN11, SLFN12L, SNHG30, PEX12
	chr17:35514718:C:A	17	35514718	rs12450474	intergenic	SLFN12L	3.82e-06	-0.01	0.97	-0.69	1.46e-06	0.27	0.0304	0.08	0.569	0.08	0.78	8.78e-07	AP2B1, SLFN5, RASL10B, GAS2L2, MMP28, C17orf50, E2F3P1, TAF5LP1, TOMM20P2, SLFN14, SNORD7, UFM1P2, SLFN12, SLFN13, SLFN11, SLFN12L, SNHG30, PEX12
12	chr19:38742617:C:T	19	38742617	rs4261660	intronic	CAPN12	8.13e-06	-0.97	0.0605	0.34	0.0372	0.64	1.73e-05	0.6	0.00037	1.5631	3.26E-03†	1.12e-05	MAP4K1, MAP4K1-AS1, EIF3K, CAPN12, LGALS7B, RNU6-140P, LGALS4, LGALS7, RYR1, ACTN4, ECH1, RINL, SIRT2, NFKBIB, CCER2, SARS2, MRPS12, ERVK9-11, FBXO17, HNRNPL, FBXO27
	chr19:38744239:T:C	19	38744239	rs76443569	UTR5	CAPN12	3.2e-06	-0.79	0.118	0.41	0.0108	0.64	1.11e-05	0.63	0.000125	1.4065	4.91E-03†	2.48e-06	MAP4K1, MAP4K1-AS1, EIF3K, CAPN12, LGALS7B, RNU6-140P, LGALS4, LGALS7, RYR1, ACTN4, ECH1, RINL, SIRT2, NFKBIB, CCER2, SARS2, MRPS12, ERVK9-11, FBXO17, HNRNPL, FBXO27
	chr19:38744899:T:A	19	38744899	rs112687713	upstream	CAPN12	7.2e-06	-0.65	0.181	0.39	0.0139	0.63	1.5e-05	0.63	0.000124	1.26	0.0023	4.14e-06	MAP4K1, MAP4K1-AS1, EIF3K, CAPN12, LGALS7B, RNU6-140P, LGALS4, LGALS7, RYR1, ACTN4, ECH1, RINL, SIRT2, NFKBIB, CCER2, SARS2, MRPS12, ERVK9-11, FBXO17, HNRNPL, FBXO27
	chr19:38762454:G:A	19	38762454	rs77975482	intergenic	CAPN12	3.73e-06	-0.52	0.263	0.45	0.00376	0.6	1.89e-05	0.61	0.000142	1.27	0.00141	1.6e-06	MAP4K1, MAP4K1-AS1, EIF3K, CAPN12, LGALS7B, RNU6-140P, LGALS4, LGALS7, RYR1, ACTN4, ECH1, RINL, SIRT2, NFKBIB, CCER2, SARS2, MRPS12, ERVK9-11, FBXO17, HNRNPL, FBXO27
13	chr20:16972871:T:C	20	16972871	rs12480869	intergenic	OTOR	2.13e-06	0.5	0.224	0.86	2.1e-07	-0.11	0.408	0.13	0.407	-0.06	0.865	1e-06	SNRPB2, RNU6-27P, RNU1-131P, OTOR
	chr20:16976409:C:G	20	16976409	rs6105688	intergenic	OTOR	4.16e-06	0.52	0.221	0.86	4.03e-07	-0.1	0.464	0.15	0.366	-0.07	0.851	2.03e-06	PCSK2, SNRPB2, RNU6-27P, RNU1-131P, OTOR
	chr20:16981254:C:T	20	16981254	rs35844866	intergenic	OTOR	1.44e-06	0.52	0.21	0.87	1.68e-07	-0.14	0.325	0.11	0.481	-0.09	0.81	7.02e-07	PCSK2, SNRPB2, RNU6-27P, RNU1-131P, OTOR
	chr20:16981461:A:G	20	16981461	rs6105689	intergenic	OTOR	1.29e-06	0.42	0.299	0.87	1.02e-07	-0.12	0.395	0.12	0.435	-0.02	0.963	4.9e-07	PCSK2, SNRPB2, RNU6-27P, RNU1-131P, OTOR
	chr20:16982173:G:A	20	16982173	rs12481569	intergenic	OTOR	4.25e-06	0.82	0.0455	0.82	1.2e-06	-0.04	0.762	0.26	0.128	-0.21	0.549	7.24e-06	PCSK2, SNRPB2, RNU6-27P, RNU1-131P, OTOR
	†	The GxEScanR pipeline did not produce a result for this test due to maximum iterations reached. The provided test statistics were calculated using generalized linear model separately.
	abbreviations
	P_3df	p-value for 3df test combining the test statistics of GxE, DG, and GE all.
	DG	genetic main effect, disease-gene association
	GE all	gene-environment association in full sample
	GE cases only	gene-environment association in cases only
	GE controls only	gene-environment association in controls only
	P_2df_EDGE	p-value for 2df test using EDGE method which combines the test statistics of DG and GE all for screening step.
